# Supplementary material for: Antifungal Activity and Alleviation of Salt Stress by Volatile Organic Compounds of Native Pseudomonas Obtained from Mentha piperita
Source: Plants (Basel). 2023 Mar 29;12(7):1488. doi: 10.3390/plants12071488 (PMC10097229; doi:10.3390/plants12071488)
Supplement: Supplementary file 1 [file plants-12-01488-s001.zip]

Archive with 5 entries (4 files):
- plants-2255163-SI/
- plants-2255163-SI/SF1.pdf
- plants-2255163-SI/SF2.pdf
- plants-2255163-SI/SF3.pdf
- plants-2255163-SI/SF4.pdf
